# Supplementary material for: Danshen protects against early-stage alcoholic liver disease in mice via inducing PPARα activation and subsequent 4-HNE degradation
Source: PLoS One. 2017 Oct 11;12(10):e0186357. doi: 10.1371/journal.pone.0186357 (PMC5636149; doi:10.1371/journal.pone.0186357)
Supplement: S1 Dataset — (ZIP) [file pone.0186357.s001.zip]

Archive with 13 entries (12 files):
- S1 Dataset/
- S1 Dataset/Fig S1A.xlsx
- S1 Dataset/Fig S1B.xlsx
- S1 Dataset/Fig S1C.xlsx
- S1 Dataset/Fig S2A-B.pptx
- S1 Dataset/Fig S2C.xls
- S1 Dataset/Fig S2D.xlsx
- S1 Dataset/Fig S3A-B.pptx
- S1 Dataset/Fig S3C.xlsx
- S1 Dataset/Fig S4A.xlsx
- S1 Dataset/Fig S5A.pptx
- S1 Dataset/Fig S5B.xlsx
- S1 Dataset/Fig S6.pptx
