# Supplementary material for: Danshen protects against early-stage alcoholic liver disease in mice via inducing PPARα activation and subsequent 4-HNE degradation
Source: PLoS One. 2017 Oct 11;12(10):e0186357. doi: 10.1371/journal.pone.0186357 (PMC5636149; doi:10.1371/journal.pone.0186357)
Supplement: S1 Dataset — (ZIP) [file pone.0186357.s001.zip › S1 Dataset/Fig S1A.xlsx]

## Sheet: DS，ALT
04-26-2013		C56BL/6血清-ALT检测
	PF	AF	AFD
	14.5309	29.0371	30.3704
	17.7142	36.7577	12.6748
	12.5608	40.7331	20.0661
	16.4951	45.8426	18.0774
Average	15.3252	38.0926	20.2972
Stdev	2.26191	7.09032	7.40612
