# Supplementary material for: Danshen protects against early-stage alcoholic liver disease in mice via inducing PPARα activation and subsequent 4-HNE degradation
Source: PLoS One. 2017 Oct 11;12(10):e0186357. doi: 10.1371/journal.pone.0186357 (PMC5636149; doi:10.1371/journal.pone.0186357)
Supplement: S1 Dataset — (ZIP) [file pone.0186357.s001.zip › S1 Dataset/Fig S1B.xlsx]

## Sheet: DS，TG
04-26-2013		Liver Tissue
	PF	AF	AFD
	17.12	40.3162	17.1937
	19.7352	43.3202	10.0791
	17.1542	48.2563	15.2486
	20.1779	44.8356	11.2689
Average	18.5468	44.1821	13.4476
Stdev	1.63787	3.30223	3.33519
