# Supplementary material for: Danshen protects against early-stage alcoholic liver disease in mice via inducing PPARα activation and subsequent 4-HNE degradation
Source: PLoS One. 2017 Oct 11;12(10):e0186357. doi: 10.1371/journal.pone.0186357 (PMC5636149; doi:10.1371/journal.pone.0186357)
Supplement: S1 Dataset — (ZIP) [file pone.0186357.s001.zip › S1 Dataset/Fig S1C.xlsx]

## Sheet: 杀鼠数据
2013.04.26
组别	禁食前体重（g）	麻醉时体重(g)	血(mL)	肝重(g)	肝重/体重	肝重	肝重/体重 均值
A1	33.53	30.82	0.5	0.8	0.0259572
A2	34.69	31.56	0.6	0.818	0.0259189
A3	29.44	27.06	0.4	0.76	0.0280857
A4	35.86	32.64	0.4	0.814	0.0249387	0.798	0.0262251
B1	33.43	30.72	0.6	1.03	0.0335286
B2	33.66	31.04	0.3	1.054	0.0339562
B3	36.49	33.26	0.5	1.112	0.0334336
B4	28.92	27.18	0.5	1.01	0.0371597
B5	34.69	31.76	0.5	0.972	0.0306045
B6	34.42	32.08	0.4	1.194	0.0372195	1.062	0.034317
C1	33.05	30.4	0.4	0.817	0.026875
C2	31.01	28.84	0.3	0.825	0.0286061
C3	30.26	28.14	0.5	0.873	0.0310235
C4	32.89	30.46	0.5	0.837	0.0274787
C5	32.83	30.12	0.3	0.813	0.026992
C6	32.13	29.82	0.3	0.73	0.0244802	0.815833	0.0275759
D1	30.8	28.6	0.6	0.95	0.0332168
D2	30.81	28.64	0.25	1.004	0.0350559
D3	31.44	29.26	0.5	0.905	0.0309296
D4	32.53	30.12	0.6	0.85	0.0282205
D5	30.85	28.9	0.4	0.827	0.0286159
D6	30.2	28.6	0.2	0.814	0.0284615	0.891667	0.03075
A	PF
B	AF
C	PFD
D	AFD
