# Supplementary material for: Danshen protects against early-stage alcoholic liver disease in mice via inducing PPARα activation and subsequent 4-HNE degradation
Source: PLoS One. 2017 Oct 11;12(10):e0186357. doi: 10.1371/journal.pone.0186357 (PMC5636149; doi:10.1371/journal.pone.0186357)
Supplement: S1 Dataset — (ZIP) [file pone.0186357.s001.zip › S1 Dataset/Fig S2C.xls]

## Sheet: Sheet1
	140408		Mouse Liver
		Actin	GSTA4
	PF1	14.54	22.61
	PF2	14.44	21.13
	PF3	15.15	23.01
	PF4	14.76	21.94
	AF1	13.94	20.28
	AF2	14.56	20.24
	AF3	14.25	20.1
	AF4	14.66	20.8
	AFD1	14.17	19.21
	AFD2	14.37	19.81
	AFD3	14.98	20.21
	AFD4	15.4	21.11
	GSTA4 expression
		ΔCт	Average of ΔCт	ΔΔCт	2(-ΔΔCt)	Average	Stdev		%
	PF1	8.07		0.645	0.639493
	PF2	6.69		-0.735	1.6644
	PF3	7.86		0.435	0.739694
PF	PF4	7.18	7.45	-0.245	1.18509	1.05717	0.469161	46.9161	100
	AF1	6.34		-1.085	2.12138
	AF2	5.68		-1.745	3.35195
	AF3	5.85		-1.575	2.97935
AF	AF4	6.14	6.0025	-1.285	2.43682	2.72237	0.549285	54.9285	257.516
	AFD1	5.04		-2.385	5.22344
	AFD2	5.44		-1.985	3.95863
	AFD3	5.23		-2.195	4.5789
AFD	AFD4	5.71	5.355	-1.715	3.28297	4.26098	0.83173	83.173	403.056
