# Supplementary material for: Danshen protects against early-stage alcoholic liver disease in mice via inducing PPARα activation and subsequent 4-HNE degradation
Source: PLoS One. 2017 Oct 11;12(10):e0186357. doi: 10.1371/journal.pone.0186357 (PMC5636149; doi:10.1371/journal.pone.0186357)
Supplement: S1 Dataset — (ZIP) [file pone.0186357.s001.zip › S1 Dataset/Fig S2D.xlsx]

## Sheet: Sheet1
16.1125	NCTC1469	丹参注射液（150μg/mL）
1.8*10^5		OA （0.5mM）
		ACTIN	GSTA4
	UT1	19.2357	29.1569
	UT2	19.3332	29.4845
	UT3	19.9259	29.7815
	OA 1	19.7973	29.0111
	OA 2	19.7632	29.0583
	OA 3	20.0121	29.3932
	Danshen 1	19.6778	28.9333
	Danshen 2	19.9284	28.801
	Danshen 3	19.577	28.6891
	Danshen+OA 1	19.4836	28.2608
	Danshen+OA 2	19.405	28.1428
	Danshen+OA 3	19.6754	28.8222
	GSTA4 expression	ΔCт	Average of ΔCт	ΔΔCт	2(-ΔΔCt)	Average	Stdev	%
	UT1	9.92128		0.0328722	0.977472
	UT2	10.1513		0.262921	0.833399
UT	UT3	9.85553	9.88841	-0.0328722	1.02305	1.00026	9.89955	100
	OA 1	9.21372		-0.674687	1.59625
	OA 2	9.2951		-0.593303	1.5087
OA	OA 3	9.3811	9.29664	-0.507308	1.4214	1.50878	8.74277	150.839
	Danshen 1	9.25543		-0.632972	1.55076
	Danshen 2	8.87256		-1.01584	2.02208
Danshen	Danshen 3	9.11208	9.08003	-0.776324	1.71276	1.76187	23.9469	176.141
	Danshen+OA 1	8.77718		-1.11123	2.16029
	Danshen+OA 2	8.7378		-1.15061	2.22008
Danshen+OA	Danshen+OA 3	9.14678	8.88725	-0.741624	1.67206	2.01748	30.0631	201.695
