# Supplementary material for: Danshen protects against early-stage alcoholic liver disease in mice via inducing PPARα activation and subsequent 4-HNE degradation
Source: PLoS One. 2017 Oct 11;12(10):e0186357. doi: 10.1371/journal.pone.0186357 (PMC5636149; doi:10.1371/journal.pone.0186357)
Supplement: S1 Dataset — (ZIP) [file pone.0186357.s001.zip › S1 Dataset/Fig S3C.xlsx]

## Sheet: Analysis
	20140619		Liver	PF/AF/AFD组			基因CPT-1, CPT2
		Actin	CPT-1	CPT-2
	PF	14.4048	24.2927	26.7562
	PF	14.6106	25.4114	27.6795
	PF	14.8715	25.6813	27.2422
	PF	14.161	23.6606	27.0427
	AF	15.2925	26.6848	28.8746
	AF	15.2618	26.9191	29.5817
	AF	15.3977	26.1325	28.7176
	AF	15.3862	26.6517	29.1271
	AFD	14.6363	25.9482	28.6641
	AFD	15.2379	25.1746	27.8314
	AFD	14.8225	25.0438	28.5938
	AFD	15.1561	25.327	28.5504
	CPT-1 expression
		ΔCт	Average of ΔCт	ΔΔCт	2(-ΔΔCt)	Average	Stdev		%
	PF	9.88785		-0.361677	1.28492
	PF	10.8009		0.551337	0.682388
	PF	10.8097		0.560214	0.678202
PF	PF	9.49966	10.2495	-0.749874	1.68165	1.08179	0.491085		100
	AF	11.3923		1.1428	0.45288
	AF	11.6573		1.40778	0.376891
	AF	10.7349		0.485344	0.714327
AF	AF	11.2655	11.2625	1.01597	0.494497	0.509649	0.144879		47.1117
	AFD	11.3119		1.06236	0.478849
	AFD	9.93676		-0.312767	1.24209
	AFD	10.2214		-0.0281768	1.01972
AFD	AFD	10.1708	10.4102	-0.0786941	1.05606	0.94918	0.328332		87.7418
	CPT-2 expression
		ΔCт	Average of ΔCт	ΔΔCт	2(-ΔΔCt)	Average	Stdev		%
	PF	12.3514		-0.316794	1.24556
	PF	13.0689		0.400781	0.757448
	PF	12.3707		-0.297502	1.22901
PF	PF	12.8817	12.6682	0.213516	0.862433	1.02361	0.250515		100
	AF	13.5821		0.913928	0.530738
	AF	14.3199		1.6517	0.318265
	AF	13.3199		0.651791	0.636489
AF	AF	13.7409	13.7407	1.07274	0.475417	0.490227	0.132696		47.8918
	AFD	14.0277		1.35957	0.389698
	AFD	12.5935		-0.0746642	1.05312
	AFD	13.7714		1.10322	0.465478
AFD	AFD	13.3943	13.4467	0.726105	0.604534	0.628206	0.296915		61.3714
