# Supplementary material for: Danshen protects against early-stage alcoholic liver disease in mice via inducing PPARα activation and subsequent 4-HNE degradation
Source: PLoS One. 2017 Oct 11;12(10):e0186357. doi: 10.1371/journal.pone.0186357 (PMC5636149; doi:10.1371/journal.pone.0186357)
Supplement: S1 Dataset — (ZIP) [file pone.0186357.s001.zip › S1 Dataset/Fig S4A.xlsx]

## Sheet: HepG2
11-08-2014	HepG2		4-HNE 20uM		丹参注射液（DS） 100、 200 ug/ml								100ul sample +3.05ml reagent
	cells/well
UT	0.347	0.375	0.355		0.468	0.5	0.48
DS	0.395	0.379	0.326		0.526	0.504	0.446
4-HNE	0.242	0.242	0.263		0.501	0.487	0.504
DS100+4-HNE	0.345	0.345	0.329		0.574	0.557	0.532
DS200+4-HNE	0.331	0.365	0.348		0.499	0.507	0.505
					Average
UT	0.121	0.125	0.125		0.123667
DS	0.131	0.125	0.12		0.125333
4-HNE	0.259	0.245	0.241		0.248333
DS100+4-HNE	0.229	0.212	0.203		0.214667
DS200+4-HNE	0.168	0.142	0.157		0.155667
									Convert to Viability (%)
	Fold of UT				Average	Stdev			Average			Stdev
UT	0.978437	1.01078	1.01078		1	0.0186744			100			1.86744
DS	1.0593	1.01078	0.97035		1.01348	0.0445356			98.6702			4.45356
4-HNE	2.09434	1.98113	1.94879		2.00809	0.0764283			49.7987			0.764283
DS100+4-HNE	1.85175	1.71429	1.64151		1.73585	0.106767			57.6087			1.06767
DS200+4-HNE	1.35849	1.14825	1.26954		1.25876	0.105535			79.4433			1.05535
0.978437	1.01078	1.01078
1.35849	1.14825	1.26954		方差分析：单因素方差分析
				SUMMARY
				组	观测数	求和	平均	方差
				行 1	3	3	1	0.000348733
				行 2	3	3.77628	1.25876	0.0111377
				方差分析
				差异源	SS	df	MS	F	P-value	F crit
				组间	0.100435	1	0.100435	17.4877	0.0138978	7.70865
				组内	0.0229728	4	0.0057432
				总计	0.123408	5
4-HNE	2.09434	1.98113	1.94879			方差分析：单因素方差分析
DS100+4-HNE	1.85175	1.71429	1.64151
DS200+4-HNE	1.35849	1.14825	1.26954			SUMMARY
						组	观测数	求和	平均	方差
						行 1	3	3	1	0.000348733
						行 2	3	3.77628	1.25876	0.0111377
						方差分析
						差异源	SS	df	MS	F	P-value	F crit
						组间	0.100435	1	0.100435	17.4877	0.0138978	7.70865
						组内	0.0229728	4	0.0057432
						总计	0.123408	5
