# Supplementary material for: Danshen protects against early-stage alcoholic liver disease in mice via inducing PPARα activation and subsequent 4-HNE degradation
Source: PLoS One. 2017 Oct 11;12(10):e0186357. doi: 10.1371/journal.pone.0186357 (PMC5636149; doi:10.1371/journal.pone.0186357)
Supplement: S1 Dataset — (ZIP) [file pone.0186357.s001.zip › S1 Dataset/Fig S5B.xlsx]

## Sheet: NCTC1469
	NCTC1469	4-HNE 20uM		GW6471 10uM		丹参注射液 150ug/ml							20ul sample +100ul reagent
	0分钟				3分钟
未处理组	0.268	0.277	0.279		0.379	0.385	0.392
GW6471	0.288	0.279	0.289		0.406	0.396	0.401
丹参注射液组（DS）	0.302	0.298	0.311		0.418	0.418	0.416
4-HNE	0.285	0.285	0.306		0.548	0.53	0.56
DS+4-HNE	0.294	0.295	0.273		0.454	0.457	0.452
GW6471+DS+HNE	0.275	0.272	0.268		0.508	0.517	0.506
					Average
未处理组	0.111	0.108	0.113		0.110667
GW6471	0.118	0.117	0.112		0.115667
丹参注射液组（DS）	0.116	0.12	0.105		0.113667
4-HNE	0.263	0.245	0.254		0.254
DS+4-HNE	0.16	0.162	0.179		0.167
GW6471+DS+HNE	0.233	0.245	0.238		0.238667
									Convert to Viability (%)
	Fold of UT				Average	Stdev			Average			Stdev
Blank Control
未处理组	1.00301	0.975904	1.02108		1	0.0227405			100			2.27405
GW6471	1.06627	1.05723	1.01205		1.04518	0.0290471			95.6772			2.90471
丹参注射液组（DS）	1.04819	1.08434	0.948795		1.02711	0.0701878			97.3607			7.01878
4-HNE	2.37651	2.21386	2.29518		2.29518	0.0813253			43.5696			8.13253
DS+4-HNE	1.44578	1.46386	1.61747		1.50904	0.0943401			66.2675			9.43401
GW6471+DS+HNE	2.10542	2.21386	2.1506		2.15663	0.0544673			46.3687			5.44673
